# Supplementary material for: Comparison of multidirectional jump performance and lower limb passive range of motion profile between soccer and basketball young players
Source: PLoS One. 2021 Jan 7;16(1):e0245277. doi: 10.1371/journal.pone.0245277 (PMC7790370; doi:10.1371/journal.pone.0245277)
Supplement: S1 Data — (XLSX) [file pone.0245277.s001.xlsx]

## Sheet: DATA_MATRIX
SPORT	AGE-CATEGORY	AGE	WEIGHT	HEIGHT	BMI	%FAT	BMD	CMJ_Bi_1	CMJ_Bi_2	CMJ_R_1	CMJ_R_2	CMJ_L_1	CMJ_L_2	SBJ_Bi_1	SBJ_Bi_2	SBJ_R_1	SBJ_R_2	SBJ_L_1	SBJ_L_2	LJ_R_1	LJ_R_2	LJ_L_1	LJ_L_2	HFFK_R	HFEK_R	HEFK_R	HAFK_R	KF_R	AFEK_R	AFFK_R	HFFK_L	HFEK_L	HEFK_L	HAFK_L	KF_L	AFEK_L	AFFK_L
1	1	14	66.1	1.71	22.74	21.6	1.1	27.4	29.2	13.2	14	15.8	16.2	1.83	1.85	1.47	1.5	1.53	1.6	1.38	1.45	1.41	1.4	156	99	17	72	119	33.5	31.5	144	92	15	72	110	35.5	35.5
1	1	14	34	1.45	16.17	15.8	0.91	28.8	31.7	12.5	12.7	14.6	14	1.85	1.92	1.6	1.62	1.68	1.67	1.45	1.5	1.55	1.53	155	96	10	76	117	36	36	149	100	12	82	105	36	39
1	1	14	48	1.32	27.72	26.1	1.023	24.3	23.3	10.3	12.7	10.7	12.2	1.56	1.62	1.47	1.43	1.38	1.35	1.43	1.38	1.45	1.43	148	112	20	94	136	34	35.5	147	106	22	88	135	38	39
1	1	14	64	1.63	24.09	35.7	1.09	16.2	16.2	6.9	7.5	10.1	10.2	1.43	1.42	1.28	1.3	1.12	1.15	1.1	1.12	1.2	1.21	129	100	14	67	120	33	30	124	100	13	75	116	36.5	37.5
1	1	14	52	1.61	20.06	30.8	0.94	19.5	19.1	13.2	14.2	15.5	15	1.55	1.6	1.23	1.25	1.16	1.19	1.15	1.18	1.12	1.16	147	75	9	72	106	32	36	140	72	9	79	107	39	42
1	1	14	62.1	1.7	21.49	24.7	1.04	20.7	21.9	12.9	11.6	13.6	14.1	1.82	1.81	1.4	1.37	1.45	1.42	1.44	1.48	1.5	1.51	147	81	11	69	106	38	34.5	149	70	10	79	94	35	37
1	1	14	40.8	1.56	16.77	19.5	0.91	23.9	21.6	9.8	10.1	11.9	12.3	1.76	1.82	1.28	1.33	1.6	1.59	1.28	1.32	1.37	1.45	154	78	28	69	139	36.5	30.5	153	75	28	73	120	36	33.5
1	1	14	43.1	1.44	20.79	22.5	0.95	23.2	22.5	11.5	11.6	9.1	10.5	1.71	1.73	1.28	1.23	1.27	1.26	1.3	1.33	1.4	1.38	135	68	16	92	122	39	46	141	68	12	87	105	42	43
1	1	14	51	1.64	18.96	21.3	0.99	30.2	27.5	11	10.2	8.7	10	1.68	1.66	1.42	1.37	1.48	1.49	1.27	1.28	1.25	1.33	132	81	9	83	120	35	38	141	76	13	80	112	38.5	40
1	1	14	42.5	1.47	19.8	23.2	0.89	27.3	27.8	20.1	19.9	16.9	13.9	1.68	1.75	1.43	1.45	1.51	1.55	1.18	1.24	1.22	1.27	154	87	13	82	121	32	30.5	154	88	15	82	119	32.5	30
1	1	14	50.7	1.56	20.97	31.2	0.84	22.4	23.6	11	12.1	12.5	13	1.53	1.52	1.42	1.4	1.32	1.34	1.6	1.57	1.41	1.43	156	87	18	78	148	33	32	153	89	23	70	134	35	29.5
1	1	14	48	1.59	19.11	28.9	1	21.5	21.7	11.6	10.7	10.8	11.1	1.58	1.61	1.4	1.39	1.39	1.39	1.38	1.44	1.34	1.39	147	82	10	76	114	32	32	138	79	12	75	114	37	39
1	1	14	65	1.65	24.02	29.6	1.09	20.9	24.4	13.3	12.7	11.2	11	1.52	1.55	1.25	1.29	1.37	1.36	1.25	1.29	1.35	1.33	147	87	12	82	128	32	34	149	86	9	79	126	33	35.5
1	1	14	43.8	1.59	17.43	21.5	0.88	29.4	28.2	13.7	14.4	17.1	15.2	1.91	1.92	1.75	1.73	1.71	1.66	1.6	1.53	1.68	1.67	148	78	21	83	136	33.5	42	140	73	19	85	136	34.5	42.5
1	1	14	43	1.58	17.22	20.2	0.91	27.2	27.2	8.4	11.6	12.7	12.2	1.86	1.84	1.38	1.32	1.49	1.46	1.3	1.28	1.4	1.43	150	67	10	DATA	100	41.5	42.5	150	69	13	70	105	45	47.5
1	2	15	47	1.57	19.07	12.6	1.01	34.4	33.7	18.8	19.7	20.4	20.2	1.76	1.8	1.34	1.48	1.8	1.78	1.28	1.28	1.25	1.35	147	85.5	16.5	65	114	26	30	146	90	14.5	77	116.5	36	33
1	2	16	55.2	1.71	18.88	16.9	1.1	20.5	22.5	11.3	10.6	12.7	11.7	1.86	1.95	1.6	1.55	1.63	1.52	1.45	1.56	1.6	1.59	148	90	11	87	123	43	41	150	92	16	83	113	44	43
1	2	15	52.1	1.66	18.91	19.9	0.99	27.8	29.9	13.7	14.9	18.1	20	1.85	1.9	1.69	1.55	1.49	1.56	1.27	1.23	1.5	1.47	148.5	82	6	68.5	98.5	41	41	134.5	77	10.5	77.5	103.5	36	42
1	2	15	57.2	1.72	19.33	15.1	1.11	38.6	38.3	18.7	22.6	21.8	21.7	1.81	1.94	1.56	1.45	1.61	1.72	1.51	1.49	1.61	1.46	145	63	9	64	104	41	41.5	141	69	12	69	102	34	42
1	2	16	68.7	1.71	23.63	22.9	1.17	29.9	30.8	8.8	9.3	10	11.2	1.82	1.96	1.58	1.68	1.77	1.76	1.45	1.37	1.54	1.51	136	66	11	75.5	112	40	34.5	133	74.5	10	73.5	110	39	36
1	2	16	68.9	1.78	21.87	14.9	1.19	39.3	42.2	21.5	21.1	23.2	22.2	2.29	2.45	1.9	1.92	1.92	1.95	1.72	1.79	1.6	1.79	135	70	9	70.5	112	38	36	136	69.5	10	70.5	90	39.5	45
1	2	16	55.3	1.67	19.83	16	1.08	23.1	25.2	11.1	11	13.4	10.1	1.82	1.89	1.32	1.47	1.45	1.46	1.11	1.11	1.37	1.38	140	93	11	63.5	111	37.5	32	139	91	8	71	110	38	32
1	2	16	61.4	1.76	19.82	13.5	1.18	27	29.3	12.9	17.5	17	19	1.79	1.84	1.4	1.52	1.7	1.68	1.42	1.44	1.54	1.48	149	87	12	82	95	37	34	136.5	81	12	90	106	39	40
1	2	16	56.2	1.72	19	14.7	1.06	33.7	32.3	12.9	13.7	15	14.9	2.2	2.19	1.87	1.83	1.9	1.88	1.4	1.6	1.56	1.65	134	71	10	70	104.5	31	27	145	61.5	9	78	109.5	35	38
1	2	15	72.4	1.76	23.51	12.6	1.16	32.3	36.5	20.4	18.4	23.4	18.9	2	2.08	1.72	1.8	1.39	1.42	1.35	1.3	1.35	1.34	146	90	9.5	73	100	32	29	146	82	11	78	106.5	29	30
1	2	16	50.2	1.61	19.49	18.3	1.01	23.6	27.9	16.5	15.6	17.2	16.9	1.9	2	1.65	1.51	1.58	1.67	1.55	1.5	1.3	1.4	152	77	7.5	78	108	40	31.5	146	67	7	80	115	39	36.5
1	2	16	56.1	1.73	18.74	13.4	1.03	31.9	29.2	10.7	13.1	18.1	14	1.91	1.95	1.47	1.45	1.63	1.64	1.4	1.43	1.35	1.39	149	60.5	9	72	99.5	26	23.5	148	66.5	11	64	107.5	29	31
1	2	16	68.1	1.73	22.75	16.4	1.27	24.4	24.8	10.5	10.9	11.9	11.8	2	1.95	1.52	1.91	1.63	1.64	1.44	1.49	1.43	1.42	143.5	70	17	68	107	32	31.5	138	67	13	72	103	36.5	38
1	2	16	64	1.75	20.9	12.9	1.15	39.1	43	15.8	15.7	12.8	12.3	1.9	1.83	1.64	1.69	1.59	1.62	1.52	1.5	1.38	1.43	129	66.5	13	74	87	36	34	120	63	10	73	78	35.5	34
1	2	15	65.1	1.8	20.09	19.2	1.19	29.2	28.6	14.9	15.3	17.1	16.2	2.1	2.14	1.6	1.62	1.69	1.8	1.5	1.6	1.68	1.65	136	67	19	80	105	30	30.5	136	67	6.5	80	108	31.5	34.5
1	3	17	58	1.64	21.7	11.4	1.1	42.2	41.7	15.4	13.4	17.4	19.4	2.05	2.11	1.69	1.65	1.81	1.8	1.23	1.37	1.37	1.41	148	84	14	80	126	43	46	141	79	14	81	115	45	46
1	3	18	79.2	1.9	21.94	18.1	1.33	25.3	24.3	17.3	17.3	16	15.8	1.79	1.87	1.72	1.78	1.59	1.66	1.36	1.44	1.43	1.5	135	87	13	79	106	24	18.5	128	75	9	82	106	28	24
1	3	18	72.3	1.7	25.02	17.4	1.32	40.1	39	22.1	20.6	18.6	17.8	2.15	2.25	1.8	1.94	1.96	2.01	1.87	1.86	1.76	1.77	149	70	17	63.5	118	33.5	35	149	74	13	64	113.5	36	37.5
1	3	17	68.6	1.77	22.02	20.7	1.16	34.4	34.7	17.1	17.3	18.5	19.3	2.11	2.2	1.83	1.9	1.76	1.83	1.5	1.6	1.57	1.63	137	83	13	69	113	34	34	139	85	15	59	108	35.5	34
1	3	18	64.7	1.85	18.9	15.1	1.21	36.8	36.9	18.5	16.4	21	19	1.9	2.18	1.93	1.96	1.89	2.01	1.53	1.59	1.58	1.53	145	70	9	63	103	34	36.5	142	66	18	60	102	40	36
1	3	18	58.9	1.81	17.98	13.6	1.1	37.4	34.6	18.4	16.1	19	15.9	2.18	2.2	1.71	1.7	1.67	1.7	1.74	1.74	1.75	1.76	157	92	10	82.5	129	43	38.5	158	89	7.5	72.5	140	43	37
1	3	18	73.4	1.78	23.06	18.4	1.24	37.1	38.3	25.7	25.9	26.1	26	1.9	2	1.83	1.9	1.74	1.8	1.44	1.45	1.35	1.4	151	67	12	69	104	32	27	144	69	10	74	102	36	33.5
1	3	18	68	1.77	21.83	11.7	1.26	40.2	38	20.7	18.4	13.3	15	2.28	2.01	1.86	1.83	1.8	1.77	1.56	1.6	1.53	1.52	150	88	24	71	116	27	27.5	144	84	21	83	125	28.5	37
1	3	17	56.4	1.65	20.72	13	1.11	41.5	10.7	17.8	18.5	17.4	19.1	2.22	2.35	1.73	1.74	1.66	1.68	1.66	1.69	1.61	1.56	145	83.5	11	73	117.5	41	38.5	137	71	14.5	72	117	41.5	42.5
1	3	18	74.3	1.74	24.6	19.1	1.27	42.7	46.1	15.4	18.7	17.6	17.1	2	1.95	1.74	1.76	1.73	1.66	1.44	1.42	1.64	1.59	129	74	15	69	108	41	39	134	75	11	67	111	37	34
2	3	18	74.5	1.87	21.3	18.4	1.28	40.7	39	16.8	17.1	19.7	21	2.2	2.18	1.84	1.88	2	1.94	1.58	1.59	1.55	1.5	154	82	9	73	98	32	24	155	86	11	59	102	31	22
2	3	18	96.7	1.85	28.41	26.1	1.43	27.9	31.9	15.7	17.6	16.9	18.2	2.1	2.12	1.8	1.83	1.78	1.75	1.36	1.39	1.34	1.41	146	96	9	87	106	36	31	149	87	11	87	124	40	37
2	3	18	91.3	1.93	24.51	17.8	1.37	31.4	33.4	18.6	17.1	20.3	19.9	2.25	2.3	1.95	1.95	1.85	1.88	1.71	1.76	1.68	1.7	140	90	8	90	97	31	37	145	94	10	73	108	34	35
2	3	17	80.6	1.89	22.56	10.5	1.24	36	37	15.2	15.6	19.7	19.2	2.3	2.28	1.9	1.94	1.85	1.9	1.7	1.7	1.7	1.68	142	78	12	86	116	39	42	145	86	15	80	124	39	41
2	3	17	74.2	1.86	21.45	22.5	1.24	25.9	25.4	12.3	13.1	12.2	12	1.86	1.85	1.38	1.4	1.6	1.6	1.48	1.49	1.45	1.47	143	85	10	70	104	29	38	145	76	9	65	100	25	33
2	3	17	68.3	1.84	20.28	14.8	1.32	40.7	41.7	26.6	25.9	21.1	21.7	2.2	2.27	1.98	1.96	1.8	1.8	1.68	1.7	1.8	1.83	145	83	6	64	101	26	25	148	83	9	74	95	26	24
2	3	18	68.8	1.85	20.1	12.4	1.09	39	38.4	21	21.4	21.4	21.3	2.3	2.38	1.85	1.84	1.81	1.8	1.73	1.77	1.79	1.81	157	95	20	90	133	40	39	161	99	17	90	120	39	41
2	3	18	73	1.79	22.78	17	1.16	40.2	41	24.8	24.3	23.1	23.9	2.23	2.24	1.75	1.79	1.8	1.85	1.6	1.62	1.73	1.7	152	72	12	68	108	33	41	154	66	12	70	110	36	39
2	3	17	92.2	1.98	23.52	18.5	1.38	44.2	44.6	19	20.6	23.1	22	2.4	2.37	1.95	1.93	1.97	2	1.88	1.9	1.7	1.72	156	84	8	75	86	35	39	151	87	7	69	98	37	38
2	3	18	62.4	1.8	19.26	11.2	1.11	46.7	46.2	26.3	24.8	22.7	22	2.3	2.28	2.05	2.02	2.13	2.1	1.75	1.76	1.7	1.72	163	120	10	80	111	45	42	162	100	11	76	110	48	45
2	3	16	86.5	1.92	23.46	22.7	1.37	31.9	30.9	22.9	22.3	22.6	21.9	2.06	2.1	1.85	1.79	1.6	1.6	1.48	1.49	1.46	1.45	140	73	8	59	94	23	23	142	71	10	61	96	24	26
2	1	14	50.6	1.72	17.1	15.5	1.03	23.4	23.9	13.3	13.9	10.7	11.3	1.73	1.75	1.35	1.37	1.35	1.34	1.35	1.38	1.27	1.3	148	80	5	67	90	32	33	153	83	6	76	96	37	34
2	1	14	47.8	1.63	18.1	19.1	0.93	28.9	29.2	17.8	17	15.3	14.6	1.96	2.02	1.41	1.43	1.56	1.55	1.38	1.36	1.41	1.39	158	84	10	72	134	27	36	144	84	12	78	147	25	41
2	1	14	53.5	1.63	20.14	23.4	0.95	25	25.8	13.6	13.7	14.4	14.8	1.72	1.79	1.69	1.63	1.42	1.47	1.28	1.3	1.15	1.19	152	65	5	81	99	43	39	135	62	5	77	107	40	41
2	1	14	43	1.63	16.18	20.9	0.91	25	26.2	15.9	14.9	12.6	11.9	1.8	1.83	1.5	1.56	1.43	1.45	1.48	1.5	1.54	1.58	153	84	6	67	107	37	44	159	77	6	73	103	30	45
2	1	14	49.9	1.71	17.17	13	1.09	29.6	30.8	14.2	14.7	14.9	15.4	2.2	2.25	1.89	1.9	1.93	1.91	1.73	1.7	1.55	1.59	155	94	11	91	127	32	36	157	89	12	84	117	32	38
2	1	14	43.4	1.59	17.17	19.6	0.93	35.1	34.3	13.8	14.4	19.1	18.5	1.8	1.84	1.57	1.6	1.65	1.62	1.35	1.39	1.44	1.39	148	72	5	83	107	35	41	138	76	8	71	97	35	39
2	1	14	53.7	1.68	19.03	19.8	1.01	31.8	29.9	13	12.6	13.7	13.2	1.45	1.47	1.22	1.21	1.18	1.2	1.11	1.13	1.17	1.2	140	84	9	84	125	27	29	139	84	15	82	112	33	33
2	1	14	41.5	1.61	16.11	23.3	0.84	29.8	29.6	12.3	11.9	10	10.2	1.7	1.7	1.5	1.53	1.48	1.5	1.3	1.31	1.32	1.34	164	88	9	84	149	38	43	148	80	11	89	140	36	42
2	1	14	50.7	1.6	19.8	29.1	0.98	28.8	29	15.6	17	12.2	12.2	1.7	1.7	1.2	1.17	1.25	1.26	1.35	1.34	1.29	1.33	152	65	15	72	126	40	48	147	77	12	84	119	41	45
2	1	14	39.1	1.58	15.74	19.4	0.81	20.2	21.1	7	8.1	7.8	9	1.74	1.73	1.34	1.29	1.37	1.34	1.29	1.29	1.36	1.39	146	64	7	78	113	41	41	141	72	5	96	108	44	48
2	1	14	46.3	1.65	16.97	15.1	0.96	28.7	25	12.9	13.7	13.3	13	1.75	1.77	1.45	1.5	1.47	1.5	1.34	1.3	1.4	1.36	140	70	7	78	126	38	38	137	65	9	84	109	40	40
2	2	16	62.6	1.79	19.54	19.3	1.16	36.2	36.5	20.3	19.9	20.6	19.7	2.07	2.1	1.82	1.79	1.74	1.74	1.62	1.6	1.56	1.59	145	80	20	72	135	46	50	153	74	13	72	112	44	50
2	2	15	57.7	1.83	17.23	15.3	1.23	22.8	22.7	9.9	10.2	10.2	10.3	1.84	1.82	1.59	1.6	1.55	1.57	1.61	1.59	1.43	1.48	149	86	7	99	109	45	45	153	81	14	107	115	46	48
2	2	16	59.4	1.75	19.4	11.5	1.14	41	41	22.5	22.9	26.3	27	2.4	2.44	1.97	2	2.15	2.17	1.87	1.85	1.93	1.98	140	86	9	67	101	20	40	143	72	12	67	110	33	42
2	2	15	58.8	1.71	20.23	14.2	1.06	32.6	33.5	15.3	16.1	19.9	20	2.04	2.07	1.65	1.7	1.53	1.55	1.58	1.6	1.62	1.65	150	78	7	66	110	24	28	138	77	8	74	115	25	31
2	2	16	56.4	1.77	18.1	14.6	1.05	29.3	32	14.9	15.4	19.3	18.8	2.12	2.13	1.65	1.62	1.5	1.53	1.43	1.46	1.38	1.38	154	83	9	60	105	41	34	152	68	8	73	118	41	34
